# Supplementary material for: Structure−Activity Relationships among Inhibitors of Acinetobacter baumannii and Klebsiella pneumoniae 1-Deoxy-d-xylulose 5-Phosphate Reductoisomerase (DXR/IspC) − A Promising Target for Antibiotic Development
Source: ACS Infect Dis. 2026 Mar 12;12(7):2203–15. doi: 10.1021/acsinfecdis.5c00875 (PMC13366575; doi:10.1021/acsinfecdis.5c00875)
Supplement: Supplementary file 1 [file id5c00875_si_001.xlsx]

## Sheet: Sheet1
Structure-Activity Relationships Among Inhibitors of Acinetobacter baumannii and Klebsiella pneumoniae 1‑Deoxy‑D‑Xylulose 5‑Phosphate Reductoisomerase (DXR/IspC) – a Promising Target for Antibiotic Development.
Misgina B. Girma, Meagan Belcher Dufrisne, Archi Sehgal, Allyson Dailey, Kenneth M. Heidel, Darean Bague, Xu Wang, G. Logan Bartholomew, Richard V. Beck, Samuel A. Kirby, Haley S. Ball, Mosufa Zainab, Soo Lee, Iswarduth Soojhawon, Schroeder M. Noble, Cynthia S. Dowd, Robin D. Couch*
*Corresponding author, Department of Chemistry and Biochemistry, George Mason University, Manassas, VA 20110, United States of America.
No.	Compound ID	SMILES
1	1a (Fosmidomycin)	O=P(O[H])(CCCN(C([H])=O)O[H])O[H]
2	2a (FR900098)	O=P(O[H])(CCCN(C(C)=O)O[H])O[H]
3	3a	O=P(CCCN(O)C(C1=CC=CC=C1)=O)(O[Na])O
4	1b	O=P(O[NH4])(O[NH4])/C=C/CN(O)C(C1=CC=CC=C1)=O
5	2b	O=C(N(C/C=C/P(O)(O[Na])=O)O)c1cc(Cl)ccc1
6	3b	O=C(c1ccc(Cl)cc1)N(O)C/C=C/P(O)(O[Na])=O
7	4b	O=C(c1cc(Cl)cc(Cl)c1)N(O)C/C=C/P(O)(O[Na])=O
8	5b	O=C(N(C/C=C/P(O)(O[Na])=O)O)c1ccc(C([H])([H])[H])cc1
9	6b	O=C(c1ccc(C(C)(C)C)cc1)N(O)C/C=C/P(O)(O[Na])=O
10	7b	O=C(N(C/C=C/P(O)(O[Na])=O)O)c1ccc(F)cc1
11	8b	O=C(N(C/C=C/P(O)(O[Na])=O)O)c1cc(C(F)(F)F)ccc1
12	9b	O=C(c1ccc(C(F)(F)F)cc1)N(O)C/C=C/P(O)(O[Na])=O
13	10b	O=C(N(C/C=C/P(O)(O[Na])=O)O)C1=CC=CC2=C1C=CC=C2
14	11b	O=C(N(C/C=C/P(O)(O[Na])=O)O)C1=CC2=C(C=CC=C2)C=C1
15	12b	O=C(c1ccc(C2=CC=CC=C2)cc1)N(O)C/C=C/P(O)(O[Na])=O
16	13b	O=C(c1ccncc1)N(O)C/C=C/P(O)(O[Na])=O
17	14b	O=P(/C=C/CN(C(C1=CC(Cl)=C(Cl)C=C1)=O)O)(O[NH4])O[NH4]
18	15b	O=P(/C=C/CN(C(C1=CC(F)=CC=C1)=O)O)(O[NH4])O[NH4]
19	16b	O=P(O[NH4])(/C=C/CN(C(C1=CC=C(OC)C=C1)=O)O)O[NH4]
20	17b	O=P(O[NH4])(O[NH4])/C=C/CN(O)C(C1=CC(SC)=CC=C1)=O
21	1c	O=P(O[NH4])(O[NH4])C[C@H](O[H])CN(O)C(C)=O
22	2c	O=P(O[NH4])(O[NH4])C[C@@H](O[H])CN(O)C(C)=O
23	1d	O=CN(C/C=C/P(OCOC(C1=CC=CC=C1)=O)(OCOC(C2=CC=CC=C2)=O)=O)O
24	2d	O=C(C)N(C/C=C/P(OCOC(C1=CC=CC=C1)=O)(OCOC(C2=CC=CC=C2)=O)=O)O
25	3d	O=C(C)N(C/C=C/P(OCOC(C1=CC=C(Cl)C=C1)=O)(OCOC(C2=CC=C(Cl)C=C2)=O)=O)O
26	4d	O=C(C)N(C/C=C/P(OCOC(C1=CC=C(C)C=C1)=O)(OCOC(C2=CC=C(C)C=C2)=O)=O)O
27	5d	O=C(C)N(C/C=C/P(OCOC(C1=CC=C(OC)C=C1)=O)(OCOC(C2=CC=C(OC)C=C2)=O)=O)O
28	6d	O=C(C1=CC=CC=C1)N(C/C=C/P(OCOC(C2=CC=CC=C2)=O)(OCOC(C3=CC=CC=C3)=O)=O)O
29	7d	O=C(C1=CC(Cl)=CC=C1)N(C/C=C/P(OCOC(C2=CC=C(Cl)C=C2)=O)(OCOC(C3=CC=C(Cl)C=C3)=O)=O)O
30	8d	O=C(C)N(C/C=C/P(OCOC(C(C)(C)C)=O)(OCOC(C(C)(C)C)=O)=O)O
